# Supplementary material for: Association among attention-deficit hyperactivity disorder, restless legs syndrome, and peripheral iron status: a two-sample Mendelian randomization study
Source: Front Psychiatry. 2024 May 8;15:1310259. doi: 10.3389/fpsyt.2024.1310259 (PMC11109751; doi:10.3389/fpsyt.2024.1310259)
Supplement: Supplementary file 1 [file DataSheet_1.xlsx]

## Sheet: tsat to RLS harmonise_data
SNP	effect_allele.exposure	other_allele.exposure	effect_allele.outcome	other_allele.outcome	beta.exposure	beta.outcome	eaf.exposure	eaf.outcome	remove	palindromic	ambiguous	id.outcome	pval.outcome	se.outcome	outcome	mr_keep.outcome	pval_origin.outcome	data_source.outcome	V1	pval.exposure	se.exposure	exposure	mr_keep.exposure	pval_origin.exposure	id.exposure	data_source.exposure	action	mr_keep	samplesize.outcome
rs10421599	A	G	A	G	-0.03	0.0207825	0.225565	NA	FALSE	FALSE	FALSE	SjhZeH	0.269	0.0188014598513314	outcome	TRUE	reported	textfile	1	4.95e-08	0.00550146	exposure	TRUE	reported	1lJKON	textfile	2	TRUE	NA
rs114708114	T	C	T	C	0.1608	0	0.0327664	NA	FALSE	FALSE	FALSE	SjhZeH	1	NA	outcome	FALSE	reported	textfile	2	4.03e-32	0.0136302	exposure	TRUE	reported	1lJKON	textfile	2	FALSE	NA
rs115314215	T	C	T	C	-0.0559	0.0459289	0.0426694	NA	FALSE	FALSE	FALSE	SjhZeH	0.093	0.0273422197728756	outcome	TRUE	reported	textfile	3	1.2e-08	0.00980749	exposure	TRUE	reported	1lJKON	textfile	2	TRUE	NA
rs116272812	C	T	C	T	0.2459	-0.0242927	0.126683	NA	FALSE	FALSE	FALSE	SjhZeH	0.316	0.0242269970683959	outcome	TRUE	reported	textfile	4	1e-200	0.00685708	exposure	TRUE	reported	1lJKON	textfile	2	TRUE	NA
rs117718169	T	C	T	C	-0.0694	-0.00601807	0.0480973	NA	FALSE	FALSE	FALSE	SjhZeH	0.885	0.0416090280190799	outcome	TRUE	reported	textfile	5	9.82e-09	0.0121036	exposure	TRUE	reported	1lJKON	textfile	2	TRUE	NA
rs12478088	G	A	G	A	0.0263	0.0353671	0.384469	NA	FALSE	FALSE	FALSE	SjhZeH	0.0249	0.0157681331784056	outcome	TRUE	reported	textfile	6	1.75e-08	0.00466721	exposure	TRUE	reported	1lJKON	textfile	2	TRUE	NA
rs12633819	G	A	G	A	0.0285	-0.018164	0.339218	NA	FALSE	FALSE	FALSE	SjhZeH	0.267	0.0163639708078065	outcome	TRUE	reported	textfile	7	1.66e-09	0.00472794	exposure	TRUE	reported	1lJKON	textfile	2	TRUE	NA
rs12975762	G	A	G	A	-0.032	0.00697561	0.290961	NA	FALSE	FALSE	FALSE	SjhZeH	0.682	0.0170246758492953	outcome	TRUE	reported	textfile	8	5.83e-11	0.00488696	exposure	TRUE	reported	1lJKON	textfile	2	TRUE	NA
rs13007705	T	C	T	C	0.0331	0.00995033	0.44879	NA	FALSE	FALSE	FALSE	SjhZeH	0.508	0.0150317308665851	outcome	TRUE	reported	textfile	9	1.1e-12	0.00465059	exposure	TRUE	reported	1lJKON	textfile	2	TRUE	NA
rs143553568	T	C	T	C	-0.0376	-0.0130852	0.16686	NA	FALSE	FALSE	FALSE	SjhZeH	0.527	0.020685111384809	outcome	TRUE	reported	textfile	10	1.16e-11	0.00554155	exposure	TRUE	reported	1lJKON	textfile	2	TRUE	NA
rs28487964	A	T	A	T	-0.0692	-0.0629398	0.0298417	NA	FALSE	TRUE	TRUE	SjhZeH	0.168	0.0456529222694043	outcome	TRUE	reported	textfile	11	3.05e-08	0.0124943	exposure	TRUE	reported	1lJKON	textfile	2	FALSE	NA
rs35945185	A	G	A	G	0.0268	-0.0161294	0.370744	NA	FALSE	FALSE	FALSE	SjhZeH	0.347	0.0171511765305641	outcome	TRUE	reported	textfile	12	1.34e-08	0.00471758	exposure	TRUE	reported	1lJKON	textfile	2	TRUE	NA
rs4712972	A	G	A	G	-0.1016	-0.0161294	0.151493	NA	FALSE	FALSE	FALSE	SjhZeH	0.492	0.0234735082506652	outcome	TRUE	reported	textfile	13	4.57e-46	0.0071305	exposure	TRUE	reported	1lJKON	textfile	2	TRUE	NA
rs4774514	T	C	T	C	-0.069	0.0266419	0.0520717	NA	FALSE	FALSE	FALSE	SjhZeH	0.432	0.0339053425776892	outcome	TRUE	reported	textfile	14	3.17e-13	0.00946895	exposure	TRUE	reported	1lJKON	textfile	2	TRUE	NA
rs56912861	A	G	A	G	-0.038	0.001998	0.339742	NA	FALSE	FALSE	FALSE	SjhZeH	0.921	0.0201464059823713	outcome	TRUE	reported	textfile	15	1.16e-15	0.00474489	exposure	TRUE	reported	1lJKON	textfile	2	TRUE	NA
rs62396224	G	A	G	A	-0.0597	0.0266419	0.0549347	NA	FALSE	FALSE	FALSE	SjhZeH	0.449	0.0351902272665753	outcome	TRUE	reported	textfile	16	7.81e-09	0.0103421	exposure	TRUE	reported	1lJKON	textfile	2	TRUE	NA
rs6456691	C	T	C	T	0.0896	-0.0151136	0.131548	NA	FALSE	FALSE	FALSE	SjhZeH	0.521	0.0235486556846913	outcome	TRUE	reported	textfile	17	4.42e-39	0.00685139	exposure	TRUE	reported	1lJKON	textfile	2	TRUE	NA
rs6592965	A	G	A	G	0.0262	-0.0110609	0.459127	NA	FALSE	FALSE	FALSE	SjhZeH	0.486	0.0158765420185262	outcome	TRUE	reported	textfile	18	1.09e-08	0.00458355	exposure	TRUE	reported	1lJKON	textfile	2	TRUE	NA
rs72838865	A	C	A	C	0.1029	-0.026344	0.0281297	NA	FALSE	FALSE	FALSE	SjhZeH	0.568	0.046136601836039	outcome	TRUE	reported	textfile	19	3.19e-15	0.013053	exposure	TRUE	reported	1lJKON	textfile	2	TRUE	NA
rs7385804	C	A	C	A	-0.0618	-0.00601807	0.372476	NA	FALSE	FALSE	FALSE	SjhZeH	0.7	0.0156183562780117	outcome	TRUE	reported	textfile	20	2.87e-39	0.00471381	exposure	TRUE	reported	1lJKON	textfile	2	TRUE	NA
rs74338506	A	G	A	G	-0.085	0.0285875	0.0282726	NA	FALSE	FALSE	FALSE	SjhZeH	0.562	0.0492994802403813	outcome	TRUE	reported	textfile	21	2.87e-08	0.0153176	exposure	TRUE	reported	1lJKON	textfile	2	TRUE	NA
rs7648210	A	G	A	G	0.0371	0.0188218	0.2394	NA	FALSE	FALSE	FALSE	SjhZeH	0.302	0.0182354135208671	outcome	TRUE	reported	textfile	22	2.53e-12	0.00529877	exposure	TRUE	reported	1lJKON	textfile	2	TRUE	NA
rs7650925	T	G	T	G	0.0387	-0.00400802	0.534609	NA	FALSE	FALSE	FALSE	SjhZeH	0.796	0.0155032824355899	outcome	TRUE	reported	textfile	23	3.54e-17	0.00459227	exposure	TRUE	reported	1lJKON	textfile	2	TRUE	NA
rs7837764	C	G	C	G	0.0261	0.00895974	0.382433	NA	FALSE	TRUE	TRUE	SjhZeH	0.541	0.0146568287703766	outcome	TRUE	reported	textfile	24	1.61e-08	0.00461995	exposure	TRUE	reported	1lJKON	textfile	2	FALSE	NA
rs8177271	A	G	A	G	-0.0977	0.00598207	0.336737	NA	FALSE	FALSE	FALSE	SjhZeH	0.702	0.0156344133437841	outcome	TRUE	reported	textfile	25	5.03e-87	0.00494094	exposure	TRUE	reported	1lJKON	textfile	2	TRUE	NA
rs9399136	C	T	C	T	0.0673	-0.0191828	0.254721	NA	FALSE	FALSE	FALSE	SjhZeH	0.273	0.0174996980484195	outcome	TRUE	reported	textfile	26	5.32e-39	0.00515175	exposure	TRUE	reported	1lJKON	textfile	2	TRUE	NA
rs9610638	T	C	T	C	-0.1561	0.0237165	0.426097	NA	FALSE	FALSE	FALSE	SjhZeH	0.138	0.0159892431512026	outcome	TRUE	reported	textfile	27	1e-200	0.00460947	exposure	TRUE	reported	1lJKON	textfile	2	TRUE	NA

## Sheet: tsat to ADHD harmonise_data
SNP	effect_allele.exposure	other_allele.exposure	effect_allele.outcome	other_allele.outcome	beta.exposure	beta.outcome	eaf.exposure	eaf.outcome	remove	palindromic	ambiguous	id.outcome	se.outcome	pval.outcome	outcome	mr_keep.outcome	pval_origin.outcome	data_source.outcome	V1	pval.exposure	se.exposure	exposure	mr_keep.exposure	pval_origin.exposure	id.exposure	data_source.exposure	action	mr_keep	samplesize.outcome
rs10421599	A	G	A	G	-0.03	0.00389759	0.225565	0.22877	FALSE	FALSE	FALSE	v8JTWC	0.0115	0.7347	outcome	TRUE	reported	textfile	13396	4.95e-08	0.00550146	exposure	TRUE	reported	1lJKON	textfile	2	TRUE	NA
rs114708114	T	C	T	C	0.1608	-0.0028958	0.0327664	0.0229707	FALSE	FALSE	FALSE	v8JTWC	0.0349	0.9348	outcome	TRUE	reported	textfile	5963	4.03e-32	0.0136302	exposure	TRUE	reported	1lJKON	textfile	2	TRUE	NA
rs115314215	T	C	T	C	-0.0559	0.00959589	0.0426694	0.0296854	FALSE	FALSE	FALSE	v8JTWC	0.0277	0.7289	outcome	TRUE	reported	textfile	4878	1.2e-08	0.00980749	exposure	TRUE	reported	1lJKON	textfile	2	TRUE	NA
rs116272812	C	T	C	T	0.2459	0.00559563	0.126683	0.111858	FALSE	FALSE	FALSE	v8JTWC	0.0144	0.6978	outcome	TRUE	reported	textfile	1325	1e-200	0.00685708	exposure	TRUE	reported	1lJKON	textfile	2	TRUE	NA
rs12478088	G	A	G	A	0.0263	0.0127978	0.384469	0.400457	FALSE	FALSE	FALSE	v8JTWC	0.0097	0.1846	outcome	TRUE	reported	textfile	4	1.75e-08	0.00466721	exposure	TRUE	reported	1lJKON	textfile	2	TRUE	NA
rs12633819	G	A	G	A	0.0285	0.00300451	0.339218	0.348782	FALSE	FALSE	FALSE	v8JTWC	0.0096	0.7544	outcome	TRUE	reported	textfile	47	1.66e-09	0.00472794	exposure	TRUE	reported	1lJKON	textfile	2	TRUE	NA
rs12975762	G	A	G	A	-0.032	-0.00970278	0.290961	0.287512	FALSE	FALSE	FALSE	v8JTWC	0.0102	0.3395	outcome	TRUE	reported	textfile	13402	5.83e-11	0.00488696	exposure	TRUE	reported	1lJKON	textfile	2	TRUE	NA
rs13007705	T	C	T	C	0.0331	-0.0139029	0.44879	0.458828	FALSE	FALSE	FALSE	v8JTWC	0.0097	0.1535	outcome	TRUE	reported	textfile	8	1.1e-12	0.00465059	exposure	TRUE	reported	1lJKON	textfile	2	TRUE	NA
rs28487964	A	T	A	T	-0.0692	-0.0338022	0.0298417	0.0272322	FALSE	TRUE	FALSE	v8JTWC	0.0349	0.3319	outcome	TRUE	reported	textfile	13188	3.05e-08	0.0124943	exposure	TRUE	reported	1lJKON	textfile	2	TRUE	NA
rs4712972	A	G	A	G	-0.1016	0.00860289	0.151493	0.130573	FALSE	FALSE	FALSE	v8JTWC	0.0137	0.5292	outcome	TRUE	reported	textfile	2220	4.57e-46	0.0071305	exposure	TRUE	reported	1lJKON	textfile	2	TRUE	NA
rs4774514	T	C	T	C	-0.069	0.00780034	0.0520717	0.0498529	FALSE	FALSE	FALSE	v8JTWC	0.0203	0.7013	outcome	TRUE	reported	textfile	13354	3.17e-13	0.00946895	exposure	TRUE	reported	1lJKON	textfile	2	TRUE	NA
rs56912861	A	G	A	G	-0.038	0.00599795	0.339742	0.369835	FALSE	FALSE	FALSE	v8JTWC	0.0104	0.5641	outcome	TRUE	reported	textfile	13846	1.16e-15	0.00474489	exposure	TRUE	reported	1lJKON	textfile	2	TRUE	NA
rs62396224	G	A	G	A	-0.0597	0.00310481	0.0549347	0.0593431	FALSE	FALSE	FALSE	v8JTWC	0.0203	0.8784	outcome	TRUE	reported	textfile	3347	7.81e-09	0.0103421	exposure	TRUE	reported	1lJKON	textfile	2	TRUE	NA
rs6592965	A	G	A	G	0.0262	-0.0136958	0.459127	0.452151	FALSE	FALSE	FALSE	v8JTWC	0.0095	0.1494	outcome	TRUE	reported	textfile	12929	1.09e-08	0.00458355	exposure	TRUE	reported	1lJKON	textfile	2	TRUE	NA
rs72838865	A	C	A	C	0.1029	0.015002	0.0281297	0.0296569	FALSE	FALSE	FALSE	v8JTWC	0.028	0.5906	outcome	TRUE	reported	textfile	1876	3.19e-15	0.013053	exposure	TRUE	reported	1lJKON	textfile	2	TRUE	NA
rs7385804	C	A	C	A	-0.0618	0.00610135	0.372476	0.380853	FALSE	FALSE	FALSE	v8JTWC	0.0096	0.522	outcome	TRUE	reported	textfile	13061	2.87e-39	0.00471381	exposure	TRUE	reported	1lJKON	textfile	2	TRUE	NA
rs74338506	A	G	A	G	-0.085	0.0652001	0.0282726	0.028	FALSE	FALSE	FALSE	v8JTWC	0.0323	0.04335	outcome	TRUE	reported	textfile	12777	2.87e-08	0.0153176	exposure	TRUE	reported	1lJKON	textfile	2	TRUE	NA
rs7648210	A	G	A	G	0.0371	-0.0129029	0.2394	0.251657	FALSE	FALSE	FALSE	v8JTWC	0.0108	0.2315	outcome	TRUE	reported	textfile	448	2.53e-12	0.00529877	exposure	TRUE	reported	1lJKON	textfile	2	TRUE	NA
rs7650925	T	G	T	G	0.0387	-0.00909848	0.534609	0.476931	FALSE	FALSE	FALSE	v8JTWC	0.0111	0.4104	outcome	TRUE	reported	textfile	339	3.54e-17	0.00459227	exposure	TRUE	reported	1lJKON	textfile	2	TRUE	NA
rs7837764	C	G	C	G	0.0261	-0.00459941	0.382433	0.375628	FALSE	TRUE	FALSE	v8JTWC	0.0097	0.6377	outcome	TRUE	reported	textfile	13187	1.61e-08	0.00461995	exposure	TRUE	reported	1lJKON	textfile	2	TRUE	NA
rs8177271	A	G	A	G	-0.0977	-0.0028958	0.336737	0.346799	FALSE	FALSE	FALSE	v8JTWC	0.01	0.7697	outcome	TRUE	reported	textfile	286	5.03e-87	0.00494094	exposure	TRUE	reported	1lJKON	textfile	2	TRUE	NA
rs9399136	C	T	C	T	0.0673	-0.00890027	0.254721	0.257971	FALSE	FALSE	FALSE	v8JTWC	0.0106	0.4006	outcome	TRUE	reported	textfile	12784	5.32e-39	0.00515175	exposure	TRUE	reported	1lJKON	textfile	2	TRUE	NA
rs9610638	T	C	T	C	-0.1561	0	0.426097	0.400753	FALSE	FALSE	FALSE	v8JTWC	0.0098	0.9964	outcome	TRUE	reported	textfile	13673	1e-200	0.00460947	exposure	TRUE	reported	1lJKON	textfile	2	TRUE	NA

## Sheet: tibc to RLS harmonise_data
SNP	effect_allele.exposure	other_allele.exposure	effect_allele.outcome	other_allele.outcome	beta.exposure	beta.outcome	eaf.exposure	eaf.outcome	remove	palindromic	ambiguous	id.outcome	pval.outcome	se.outcome	outcome	mr_keep.outcome	pval_origin.outcome	data_source.outcome	pval.exposure	se.exposure	exposure	mr_keep.exposure	pval_origin.exposure	id.exposure	data_source.exposure	action	mr_keep	samplesize.outcome
rs1106735	G	A	G	A	0.0791	0.00895974	0.127725	NA	FALSE	FALSE	FALSE	v6qVuI	0.711	0.024182	outcome	TRUE	reported	textfile	2.92e-27	0.00731385	exposure	TRUE	reported	JMw94k	textfile	2	TRUE	NA
rs11125072	A	T	A	T	0.0259	0.0217615	0.435652	NA	FALSE	TRUE	TRUE	v6qVuI	0.155	0.0153025	outcome	TRUE	reported	textfile	3.25e-08	0.00468574	exposure	TRUE	reported	JMw94k	textfile	2	FALSE	NA
rs12206077	A	G	A	G	-0.0665	-0.0242927	0.276941	NA	FALSE	FALSE	FALSE	v6qVuI	0.146	0.0167097	outcome	TRUE	reported	textfile	2.07e-38	0.00513128	exposure	TRUE	reported	JMw94k	textfile	2	TRUE	NA
rs12976652	C	T	C	T	-0.0446	-0.0481404	0.118599	NA	FALSE	FALSE	FALSE	v6qVuI	0.049	0.0244542	outcome	TRUE	reported	textfile	2.55e-09	0.00748546	exposure	TRUE	reported	JMw94k	textfile	2	TRUE	NA
rs13084306	A	C	A	C	0.1043	0.0334348	0.0181913	NA	FALSE	FALSE	FALSE	v6qVuI	0.575	0.0596301	outcome	TRUE	reported	textfile	1.32e-10	0.0162338	exposure	TRUE	reported	JMw94k	textfile	2	TRUE	NA
rs143530446	T	C	T	C	-0.1591	0.00399202	0.0187692	NA	FALSE	FALSE	FALSE	v6qVuI	0.937	0.0505057	outcome	TRUE	reported	textfile	2.96e-26	0.0150086	exposure	TRUE	reported	JMw94k	textfile	2	TRUE	NA
rs17580	A	T	A	T	0.0762	0.0276152	0.0495477	NA	FALSE	TRUE	TRUE	v6qVuI	0.455	0.0369629	outcome	TRUE	reported	textfile	1.19e-10	0.0118312	exposure	TRUE	reported	JMw94k	textfile	2	FALSE	NA
rs17767742	G	C	G	C	0.0305	-0.0470916	0.313775	NA	FALSE	TRUE	TRUE	v6qVuI	0.00481	0.0167022	outcome	TRUE	reported	textfile	1.95e-09	0.00508171	exposure	TRUE	reported	JMw94k	textfile	2	FALSE	NA
rs1927693	A	G	A	G	0.0367	-0.00400802	0.391104	NA	FALSE	FALSE	FALSE	v6qVuI	0.782	0.0144844	outcome	TRUE	reported	textfile	2.02e-14	0.00479779	exposure	TRUE	reported	JMw94k	textfile	2	TRUE	NA
rs199138	A	G	A	G	0.0807	0.0392207	0.07207	NA	FALSE	FALSE	FALSE	v6qVuI	0.176	0.0289842	outcome	TRUE	reported	textfile	9.59e-21	0.00863982	exposure	TRUE	reported	JMw94k	textfile	2	TRUE	NA
rs2236252	T	C	T	C	0.0359	-0.0222456	0.168594	NA	FALSE	FALSE	FALSE	v6qVuI	0.276	0.020421	outcome	TRUE	reported	textfile	4.02e-09	0.00610195	exposure	TRUE	reported	JMw94k	textfile	2	TRUE	NA
rs35769520	G	A	G	A	0.0264	-0.0100503	0.536802	NA	FALSE	FALSE	FALSE	v6qVuI	0.525	0.0158109	outcome	TRUE	reported	textfile	1.34e-08	0.00464716	exposure	TRUE	reported	JMw94k	textfile	2	TRUE	NA
rs469882	C	A	C	A	-0.0367	-0.00300451	0.197843	NA	FALSE	FALSE	FALSE	v6qVuI	0.839	0.014788	outcome	TRUE	reported	textfile	1.03e-10	0.00567893	exposure	TRUE	reported	JMw94k	textfile	2	TRUE	NA
rs4846335	A	C	A	C	0.0445	0.0009995	0.11327	NA	FALSE	FALSE	FALSE	v6qVuI	0.98	0.0398701	outcome	TRUE	reported	textfile	2.87e-09	0.00749301	exposure	TRUE	reported	JMw94k	textfile	2	TRUE	NA
rs4854737	G	C	G	C	0.1444	0.00598207	0.446274	NA	FALSE	TRUE	TRUE	v6qVuI	0.694	0.0152048	outcome	TRUE	reported	textfile	1e-200	0.00469265	exposure	TRUE	reported	JMw94k	textfile	2	FALSE	NA
rs62183592	T	C	T	C	0.0496	-0.0202027	0.0793872	NA	FALSE	FALSE	FALSE	v6qVuI	0.505	0.0303051	outcome	TRUE	reported	textfile	3.31e-08	0.00897868	exposure	TRUE	reported	JMw94k	textfile	2	TRUE	NA
rs72840508	T	A	T	A	-0.1212	-0.0294288	0.030395	NA	FALSE	TRUE	TRUE	v6qVuI	0.503	0.0439382	outcome	TRUE	reported	textfile	3.4e-20	0.013166	exposure	TRUE	reported	JMw94k	textfile	2	FALSE	NA
rs7297861	C	T	C	T	0.0479	-0.036664	0.103348	NA	FALSE	FALSE	FALSE	v6qVuI	0.171	0.0267816	outcome	TRUE	reported	textfile	3.99e-09	0.00813988	exposure	TRUE	reported	JMw94k	textfile	2	TRUE	NA
rs7432894	C	T	C	T	-0.0377	-0.00601807	0.309529	NA	FALSE	FALSE	FALSE	v6qVuI	0.712	0.0163016	outcome	TRUE	reported	textfile	1.52e-13	0.00510467	exposure	TRUE	reported	JMw94k	textfile	2	TRUE	NA
rs855791	A	G	A	G	0.026	0.0139029	0.438362	NA	FALSE	FALSE	FALSE	v6qVuI	0.394	0.0163106	outcome	TRUE	reported	textfile	2.88e-08	0.00468588	exposure	TRUE	reported	JMw94k	textfile	2	TRUE	NA
rs9267862	T	C	T	C	0.0551	0.0314987	0.0540127	NA	FALSE	FALSE	FALSE	v6qVuI	0.525	0.0495529	outcome	TRUE	reported	textfile	1.04e-08	0.00962601	exposure	TRUE	reported	JMw94k	textfile	2	TRUE	NA
rs9269925	A	G	A	G	0.0365	-0.0161294	0.53093	NA	FALSE	FALSE	FALSE	v6qVuI	0.521	0.0251313	outcome	TRUE	reported	textfile	3.69e-11	0.00551691	exposure	TRUE	reported	JMw94k	textfile	2	TRUE	NA
rs9389269	C	T	C	T	-0.0336	-0.0253178	0.268349	NA	FALSE	FALSE	FALSE	v6qVuI	0.153	0.017717	outcome	TRUE	reported	textfile	9.1e-11	0.00518423	exposure	TRUE	reported	JMw94k	textfile	2	TRUE	NA
rs968155	C	T	C	T	-0.0547	0.00299551	0.429826	NA	FALSE	FALSE	FALSE	v6qVuI	0.852	0.0160559	outcome	TRUE	reported	textfile	3.45e-31	0.00470935	exposure	TRUE	reported	JMw94k	textfile	2	TRUE	NA

## Sheet: tibc to ADHD harmonise_data
SNP	effect_allele.exposure	other_allele.exposure	effect_allele.outcome	other_allele.outcome	beta.exposure	beta.outcome	eaf.exposure	eaf.outcome	remove	palindromic	ambiguous	id.outcome	se.outcome	pval.outcome	outcome	mr_keep.outcome	pval_origin.outcome	data_source.outcome	V1	pval.exposure	se.exposure	exposure	mr_keep.exposure	pval_origin.exposure	id.exposure	data_source.exposure	action	mr_keep	samplesize.outcome
rs1106735	G	A	G	A	0.0791	0.00260339	0.127725	0.131628	FALSE	FALSE	FALSE	tLxuRb	0.0145	0.8593	outcome	TRUE	reported	textfile	1385	2.92e-27	0.00731385	exposure	TRUE	reported	JMw94k	textfile	2	TRUE	NA
rs11125072	A	T	A	T	0.0259	-0.0154008	0.435652	0.431829	FALSE	TRUE	TRUE	tLxuRb	0.0095	0.1057	outcome	TRUE	reported	textfile	24	3.25e-08	0.00468574	exposure	TRUE	reported	JMw94k	textfile	2	FALSE	NA
rs116272812	C	T	C	T	-0.2414	0.00559563	0.126683	0.111858	FALSE	FALSE	FALSE	tLxuRb	0.0144	0.6978	outcome	TRUE	reported	textfile	3135	1e-200	0.00703276	exposure	TRUE	reported	JMw94k	textfile	2	TRUE	NA
rs12976652	C	T	C	T	-0.0446	0.0122953	0.118599	0.1089	FALSE	FALSE	FALSE	tLxuRb	0.0149	0.4096	outcome	TRUE	reported	textfile	19925	2.55e-09	0.00748546	exposure	TRUE	reported	JMw94k	textfile	2	TRUE	NA
rs13008704	C	T	C	T	-0.0369	0.00970278	0.495634	0.502672	FALSE	FALSE	FALSE	tLxuRb	0.0098	0.3205	outcome	TRUE	reported	textfile	45	3.44e-15	0.00468642	exposure	TRUE	reported	JMw94k	textfile	2	TRUE	NA
rs13084306	A	C	A	C	0.1043	0.00220242	0.0181913	0.0161688	FALSE	FALSE	FALSE	tLxuRb	0.0354	0.9512	outcome	TRUE	reported	textfile	1878	1.32e-10	0.0162338	exposure	TRUE	reported	JMw94k	textfile	2	TRUE	NA
rs143530446	T	C	T	C	-0.1591	-0.0326027	0.0187692	0.0164992	FALSE	FALSE	FALSE	tLxuRb	0.0334	0.3294	outcome	TRUE	reported	textfile	1536	2.96e-26	0.0150086	exposure	TRUE	reported	JMw94k	textfile	2	TRUE	NA
rs174547	C	T	C	T	0.0462	0.00439966	0.339954	0.341799	FALSE	FALSE	FALSE	tLxuRb	0.0098	0.6529	outcome	TRUE	reported	textfile	19380	6.57e-22	0.00480239	exposure	TRUE	reported	JMw94k	textfile	2	TRUE	NA
rs17580	A	T	A	T	0.0762	0.057502	0.0495477	0.0541947	FALSE	TRUE	FALSE	tLxuRb	0.032	0.0727	outcome	TRUE	reported	textfile	19512	1.19e-10	0.0118312	exposure	TRUE	reported	JMw94k	textfile	2	TRUE	NA
rs17767742	G	C	G	C	0.0305	-0.000699755	0.313775	0.339314	FALSE	TRUE	FALSE	tLxuRb	0.01	0.943	outcome	TRUE	reported	textfile	19906	1.95e-09	0.00508171	exposure	TRUE	reported	JMw94k	textfile	2	TRUE	NA
rs199138	A	G	A	G	0.0807	0.00770028	0.07207	0.0689382	FALSE	FALSE	FALSE	tLxuRb	0.0177	0.6662	outcome	TRUE	reported	textfile	19836	9.59e-21	0.00863982	exposure	TRUE	reported	JMw94k	textfile	2	TRUE	NA
rs2236252	T	C	T	C	0.0359	0.0175023	0.168594	0.161056	FALSE	FALSE	FALSE	tLxuRb	0.016	0.2764	outcome	TRUE	reported	textfile	20056	4.02e-09	0.00610195	exposure	TRUE	reported	JMw94k	textfile	2	TRUE	NA
rs35570672	T	C	T	C	-0.0429	0.00669752	0.220002	0.239142	FALSE	FALSE	FALSE	tLxuRb	0.0115	0.5629	outcome	TRUE	reported	textfile	19343	1.26e-13	0.00578923	exposure	TRUE	reported	JMw94k	textfile	2	TRUE	NA
rs35769520	G	A	G	A	0.0264	-0.0034961	0.536802	0.530029	FALSE	FALSE	FALSE	tLxuRb	0.0093	0.7055	outcome	TRUE	reported	textfile	19495	1.34e-08	0.00464716	exposure	TRUE	reported	JMw94k	textfile	2	TRUE	NA
rs469882	C	A	C	A	-0.0367	0.00290421	0.197843	0.193194	FALSE	FALSE	FALSE	tLxuRb	0.0119	0.8061	outcome	TRUE	reported	textfile	4	1.03e-10	0.00567893	exposure	TRUE	reported	JMw94k	textfile	2	TRUE	NA
rs4846335	A	C	A	C	0.0445	-0.00639948	0.11327	0.108682	FALSE	FALSE	FALSE	tLxuRb	0.0162	0.6909	outcome	TRUE	reported	textfile	22	2.87e-09	0.00749301	exposure	TRUE	reported	JMw94k	textfile	2	TRUE	NA
rs4854737	G	C	G	C	0.1444	-0.0139029	0.446274	0.461628	FALSE	TRUE	TRUE	tLxuRb	0.0094	0.1372	outcome	TRUE	reported	textfile	546	1e-200	0.00469265	exposure	TRUE	reported	JMw94k	textfile	2	FALSE	NA
rs56195124	A	G	A	G	0.0882	-0.00079968	0.0476845	0.0471941	FALSE	FALSE	FALSE	tLxuRb	0.0214	0.9708	outcome	TRUE	reported	textfile	1993	3.45e-16	0.0108135	exposure	TRUE	reported	JMw94k	textfile	2	TRUE	NA
rs59950280	A	G	A	G	0.0328	-0.00649884	0.340452	0.318624	FALSE	FALSE	FALSE	tLxuRb	0.0112	0.5607	outcome	TRUE	reported	textfile	2282	5.87e-11	0.00500992	exposure	TRUE	reported	JMw94k	textfile	2	TRUE	NA
rs6025	T	C	T	C	-0.093	-0.0101008	0.023412	0.0206258	FALSE	FALSE	FALSE	tLxuRb	0.0274	0.7122	outcome	TRUE	reported	textfile	20	1.76e-08	0.0165067	exposure	TRUE	reported	JMw94k	textfile	2	TRUE	NA
rs72840508	T	A	T	A	-0.1212	0.0186019	0.030395	0.0326569	FALSE	TRUE	FALSE	tLxuRb	0.0269	0.4901	outcome	TRUE	reported	textfile	3511	3.4e-20	0.013166	exposure	TRUE	reported	JMw94k	textfile	2	TRUE	NA
rs7297861	C	T	C	T	0.0479	-0.0204985	0.103348	0.104343	FALSE	FALSE	FALSE	tLxuRb	0.0158	0.1922	outcome	TRUE	reported	textfile	19483	3.99e-09	0.00813988	exposure	TRUE	reported	JMw94k	textfile	2	TRUE	NA
rs7432894	C	T	C	T	-0.0377	-0.0034961	0.309529	0.326468	FALSE	FALSE	FALSE	tLxuRb	0.0102	0.7326	outcome	TRUE	reported	textfile	2278	1.52e-13	0.00510467	exposure	TRUE	reported	JMw94k	textfile	2	TRUE	NA
rs8177257	T	C	T	C	-0.2878	0.0122953	0.0307408	0.0424853	FALSE	FALSE	FALSE	tLxuRb	0.0223	0.5823	outcome	TRUE	reported	textfile	1052	1.39e-169	0.0103681	exposure	TRUE	reported	JMw94k	textfile	2	TRUE	NA
rs855791	A	G	A	G	0.026	-0.00300451	0.438362	0.408224	FALSE	FALSE	FALSE	tLxuRb	0.0098	0.758	outcome	TRUE	reported	textfile	20062	2.88e-08	0.00468588	exposure	TRUE	reported	JMw94k	textfile	2	TRUE	NA
rs9389269	C	T	C	T	-0.0336	-0.0124028	0.268349	0.270628	FALSE	FALSE	FALSE	tLxuRb	0.0111	0.2637	outcome	TRUE	reported	textfile	19295	9.1e-11	0.00518423	exposure	TRUE	reported	JMw94k	textfile	2	TRUE	NA
rs968155	C	T	C	T	-0.0547	-0.00190181	0.429826	0.442603	FALSE	FALSE	FALSE	tLxuRb	0.0093	0.841	outcome	TRUE	reported	textfile	15040	3.45e-31	0.00470935	exposure	TRUE	reported	JMw94k	textfile	2	TRUE	NA

## Sheet: RLS to tsat harmonise_data
SNP	effect_allele.exposure	other_allele.exposure	effect_allele.outcome	other_allele.outcome	beta.exposure	beta.outcome	eaf.exposure	eaf.outcome	remove	palindromic	ambiguous	id.outcome	pval.outcome	se.outcome	outcome	mr_keep.outcome	pval_origin.outcome	data_source.outcome	V1	pval.exposure	se.exposure	exposure	mr_keep.exposure	pval_origin.exposure	id.exposure	data_source.exposure	action	mr_keep	samplesize.outcome
rs10068599	T	C	T	C	0.0907544	0.0074	NA	0.323062	FALSE	FALSE	FALSE	qe7Lem	0.129	0.00487465	outcome	TRUE	reported	textfile	383	4.29e-08	0.0165656	exposure	TRUE	reported	66eZy5	textfile	2	TRUE	NA
rs10177089	C	T	C	T	-0.107585	-0.0061	NA	0.401088	FALSE	FALSE	FALSE	qe7Lem	0.182	0.00457058	outcome	TRUE	reported	textfile	105	1.03e-11	0.0158161	exposure	TRUE	reported	66eZy5	textfile	2	TRUE	NA
rs111652004	T	G	T	G	-0.187535	0.0018	NA	0.105518	FALSE	FALSE	FALSE	qe7Lem	0.805	0.00729095	outcome	TRUE	reported	textfile	773	2.2e-11	0.0280234	exposure	TRUE	reported	66eZy5	textfile	2	TRUE	NA
rs112716420	G	C	G	C	0.215918	0.009	NA	0.0779569	FALSE	TRUE	TRUE	qe7Lem	0.297	0.00862988	outcome	TRUE	reported	textfile	665	4.85e-14	0.0286519	exposure	TRUE	reported	66eZy5	textfile	2	FALSE	NA
rs11925493	G	A	G	A	-0.102033	0.0001	NA	0.345068	FALSE	FALSE	FALSE	qe7Lem	0.984	0.00498644	outcome	TRUE	reported	textfile	335	9.95e-10	0.0166987	exposure	TRUE	reported	66eZy5	textfile	2	TRUE	NA
rs2116050	G	A	G	A	0.117783	0.0028	NA	0.455767	FALSE	FALSE	FALSE	qe7Lem	0.544	0.00461456	outcome	TRUE	reported	textfile	259	8.35e-14	0.0157787	exposure	TRUE	reported	66eZy5	textfile	2	TRUE	NA
rs3112620	T	A	T	A	-0.199671	0.0006	NA	0.41853	FALSE	TRUE	TRUE	qe7Lem	0.894	0.004503	outcome	TRUE	reported	textfile	1193	2.63e-35	0.0161032	exposure	TRUE	reported	66eZy5	textfile	2	FALSE	NA
rs3784709	T	C	T	C	-0.191161	0.0011	NA	0.324371	FALSE	FALSE	FALSE	qe7Lem	0.824	0.00494597	outcome	TRUE	reported	textfile	918	7.9e-29	0.0171579	exposure	TRUE	reported	66eZy5	textfile	2	TRUE	NA
rs6695805	A	C	A	C	0.136278	0.0074	NA	0.407267	FALSE	FALSE	FALSE	qe7Lem	0.111	0.00464324	outcome	TRUE	reported	textfile	54	8.81e-18	0.0158674	exposure	TRUE	reported	66eZy5	textfile	2	TRUE	NA
rs72704318	T	G	T	G	0.142367	0.0025	NA	0.181689	FALSE	FALSE	FALSE	qe7Lem	0.663	0.00573691	outcome	TRUE	reported	textfile	719	1.12e-12	0.0200098	exposure	TRUE	reported	66eZy5	textfile	2	TRUE	NA
rs7620647	A	G	A	G	0.107957	0.0038	NA	0.240245	FALSE	FALSE	FALSE	qe7Lem	0.476	0.00533146	outcome	TRUE	reported	textfile	320	1.06e-09	0.0176976	exposure	TRUE	reported	66eZy5	textfile	2	TRUE	NA
rs996064	T	A	T	A	0.187309	0.0113	NA	0.0576141	FALSE	TRUE	TRUE	qe7Lem	0.276	0.0103732	outcome	TRUE	reported	textfile	764	2.8e-08	0.0337281	exposure	TRUE	reported	66eZy5	textfile	2	FALSE	NA

## Sheet: RLS to tibc harmonise_data
SNP	effect_allele.exposure	other_allele.exposure	effect_allele.outcome	other_allele.outcome	beta.exposure	beta.outcome	eaf.exposure	eaf.outcome	remove	palindromic	ambiguous	id.outcome	pval.outcome	se.outcome	outcome	mr_keep.outcome	pval_origin.outcome	data_source.outcome	V1	pval.exposure	se.exposure	exposure	mr_keep.exposure	pval_origin.exposure	id.exposure	data_source.exposure	action	mr_keep	samplesize.outcome
rs10068599	T	C	T	C	0.0907544	0.004	NA	0.323062	FALSE	FALSE	FALSE	UenLC1	0.418	0.00493891	outcome	TRUE	reported	textfile	383	4.29e-08	0.0165656	exposure	TRUE	reported	66eZy5	textfile	2	TRUE	NA
rs10177089	C	T	C	T	-0.107585	0.0008	NA	0.401088	FALSE	FALSE	FALSE	UenLC1	0.86	0.00453581	outcome	TRUE	reported	textfile	105	1.03e-11	0.0158161	exposure	TRUE	reported	66eZy5	textfile	2	TRUE	NA
rs10769894	A	G	A	G	-0.11205	-0.0056	NA	0.426941	FALSE	FALSE	FALSE	UenLC1	0.244	0.00480667	outcome	TRUE	reported	textfile	746	5.75e-12	0.0162728	exposure	TRUE	reported	66eZy5	textfile	2	TRUE	NA
rs111652004	T	G	T	G	-0.187535	-0.001	NA	0.105518	FALSE	FALSE	FALSE	UenLC1	0.89	0.00723044	outcome	TRUE	reported	textfile	773	2.2e-11	0.0280234	exposure	TRUE	reported	66eZy5	textfile	2	TRUE	NA
rs112716420	G	C	G	C	0.215918	0.0033	NA	0.0779569	FALSE	TRUE	TRUE	UenLC1	0.709	0.00884246	outcome	TRUE	reported	textfile	665	4.85e-14	0.0286519	exposure	TRUE	reported	66eZy5	textfile	2	FALSE	NA
rs113851554	T	G	T	G	0.633928	0.0068	NA	0.0648478	FALSE	FALSE	FALSE	UenLC1	0.503	0.0101526	outcome	TRUE	reported	textfile	135	4.5e-100	0.0298524	exposure	TRUE	reported	66eZy5	textfile	2	TRUE	NA
rs11925493	G	A	G	A	-0.102033	0.0022	NA	0.345068	FALSE	FALSE	FALSE	UenLC1	0.653	0.00489326	outcome	TRUE	reported	textfile	335	9.95e-10	0.0166987	exposure	TRUE	reported	66eZy5	textfile	2	TRUE	NA
rs2116050	G	A	G	A	0.117783	0.0082	NA	0.455767	FALSE	FALSE	FALSE	UenLC1	0.0804	0.00469008	outcome	TRUE	reported	textfile	259	8.35e-14	0.0157787	exposure	TRUE	reported	66eZy5	textfile	2	TRUE	NA
rs3112620	T	A	T	A	-0.199671	-0.0005	NA	0.41853	FALSE	TRUE	TRUE	UenLC1	0.922	0.00510648	outcome	TRUE	reported	textfile	1193	2.63e-35	0.0161032	exposure	TRUE	reported	66eZy5	textfile	2	FALSE	NA
rs3784709	T	C	T	C	-0.191161	-0.0056	NA	0.324371	FALSE	FALSE	FALSE	UenLC1	0.26	0.00497163	outcome	TRUE	reported	textfile	918	7.9e-29	0.0171579	exposure	TRUE	reported	66eZy5	textfile	2	TRUE	NA
rs4714163	C	T	C	T	-0.266573	-0.0096	NA	0.293902	FALSE	FALSE	FALSE	UenLC1	0.0532	0.00496562	outcome	TRUE	reported	textfile	566	7.74e-52	0.0175972	exposure	TRUE	reported	66eZy5	textfile	2	TRUE	NA
rs6695805	A	C	A	C	0.136278	-0.0054	NA	0.407267	FALSE	FALSE	FALSE	UenLC1	0.255	0.00474396	outcome	TRUE	reported	textfile	54	8.81e-18	0.0158674	exposure	TRUE	reported	66eZy5	textfile	2	TRUE	NA
rs72704318	T	G	T	G	0.142367	0.0068	NA	0.181689	FALSE	FALSE	FALSE	UenLC1	0.258	0.00601168	outcome	TRUE	reported	textfile	719	1.12e-12	0.0200098	exposure	TRUE	reported	66eZy5	textfile	2	TRUE	NA
rs7620647	A	G	A	G	0.107957	-0.0103	NA	0.240245	FALSE	FALSE	FALSE	UenLC1	0.0619	0.00551684	outcome	TRUE	reported	textfile	320	1.06e-09	0.0176976	exposure	TRUE	reported	66eZy5	textfile	2	TRUE	NA
rs996064	T	A	T	A	0.187309	-0.0046	NA	0.0576141	FALSE	TRUE	TRUE	UenLC1	0.667	0.010691	outcome	TRUE	reported	textfile	764	2.8e-08	0.0337281	exposure	TRUE	reported	66eZy5	textfile	2	FALSE	NA

## Sheet: RLS to Iron harmonise_data
SNP	effect_allele.exposure	other_allele.exposure	effect_allele.outcome	other_allele.outcome	beta.exposure	beta.outcome	eaf.exposure	eaf.outcome	remove	palindromic	ambiguous	id.outcome	pval.outcome	se.outcome	outcome	mr_keep.outcome	pval_origin.outcome	data_source.outcome	pval.exposure	se.exposure	exposure	mr_keep.exposure	pval_origin.exposure	id.exposure	data_source.exposure	action	mr_keep	samplesize.outcome
rs10068599	T	C	T	C	0.0907544	0.0053	NA	0.323062	FALSE	FALSE	FALSE	aTOd18	0.219	0.00431178	outcome	TRUE	reported	textfile	4.29e-08	0.0165656	exposure	TRUE	reported	66eZy5	textfile	2	TRUE	NA
rs10177089	C	T	C	T	-0.107585	-0.0021	NA	0.401088	FALSE	FALSE	FALSE	aTOd18	0.601	0.00401558	outcome	TRUE	reported	textfile	1.03e-11	0.0158161	exposure	TRUE	reported	66eZy5	textfile	2	TRUE	NA
rs10188680	T	A	T	A	0.0898407	0.01	NA	0.412421	FALSE	TRUE	TRUE	aTOd18	0.014	0.00406957	outcome	TRUE	reported	textfile	4.28e-08	0.0163976	exposure	TRUE	reported	66eZy5	textfile	2	FALSE	NA
rs10769894	A	G	A	G	-0.11205	0.0015	NA	0.426941	FALSE	FALSE	FALSE	aTOd18	0.709	0.0040193	outcome	TRUE	reported	textfile	5.75e-12	0.0162728	exposure	TRUE	reported	66eZy5	textfile	2	TRUE	NA
rs111652004	T	G	T	G	-0.187535	0.0017	NA	0.105518	FALSE	FALSE	FALSE	aTOd18	0.785	0.00623147	outcome	TRUE	reported	textfile	2.2e-11	0.0280234	exposure	TRUE	reported	66eZy5	textfile	2	TRUE	NA
rs112716420	G	C	G	C	0.215918	0.0053	NA	0.0779569	FALSE	TRUE	TRUE	aTOd18	0.492	0.00771323	outcome	TRUE	reported	textfile	4.85e-14	0.0286519	exposure	TRUE	reported	66eZy5	textfile	2	FALSE	NA
rs11925493	G	A	G	A	-0.102033	0.0015	NA	0.345068	FALSE	FALSE	FALSE	aTOd18	0.723	0.00423188	outcome	TRUE	reported	textfile	9.95e-10	0.0166987	exposure	TRUE	reported	66eZy5	textfile	2	TRUE	NA
rs2116050	G	A	G	A	0.117783	0.0064	NA	0.455767	FALSE	FALSE	FALSE	aTOd18	0.113	0.00403823	outcome	TRUE	reported	textfile	8.35e-14	0.0157787	exposure	TRUE	reported	66eZy5	textfile	2	TRUE	NA
rs3112620	T	A	T	A	-0.199671	-0.0022	NA	0.41853	FALSE	TRUE	TRUE	aTOd18	0.59	0.00408287	outcome	TRUE	reported	textfile	2.63e-35	0.0161032	exposure	TRUE	reported	66eZy5	textfile	2	FALSE	NA
rs3784709	T	C	T	C	-0.191161	-0.0004	NA	0.324371	FALSE	FALSE	FALSE	aTOd18	0.934	0.00483014	outcome	TRUE	reported	textfile	7.9e-29	0.0171579	exposure	TRUE	reported	66eZy5	textfile	2	TRUE	NA
rs6695805	A	C	A	C	0.136278	0.0058	NA	0.407267	FALSE	FALSE	FALSE	aTOd18	0.157	0.00409826	outcome	TRUE	reported	textfile	8.81e-18	0.0158674	exposure	TRUE	reported	66eZy5	textfile	2	TRUE	NA
rs72704318	T	G	T	G	0.142367	0.0037	NA	0.181689	FALSE	FALSE	FALSE	aTOd18	0.469	0.00510974	outcome	TRUE	reported	textfile	1.12e-12	0.0200098	exposure	TRUE	reported	66eZy5	textfile	2	TRUE	NA
rs7620647	A	G	A	G	0.107957	-0.0037	NA	0.240245	FALSE	FALSE	FALSE	aTOd18	0.434	0.00472925	outcome	TRUE	reported	textfile	1.06e-09	0.0176976	exposure	TRUE	reported	66eZy5	textfile	2	TRUE	NA
rs996064	T	A	T	A	0.187309	0.0071	NA	0.0576141	FALSE	TRUE	TRUE	aTOd18	0.442	0.00923493	outcome	TRUE	reported	textfile	2.8e-08	0.0337281	exposure	TRUE	reported	66eZy5	textfile	2	FALSE	NA

## Sheet: RLS to IP harmonise_data
SNP	effect_allele.exposure	other_allele.exposure	effect_allele.outcome	other_allele.outcome	beta.exposure	beta.outcome	eaf.exposure	eaf.outcome	remove	palindromic	ambiguous	id.outcome	pval.outcome	se.outcome	outcome	mr_keep.outcome	pval_origin.outcome	data_source.outcome	pval.exposure	se.exposure	exposure	mr_keep.exposure	pval_origin.exposure	id.exposure	data_source.exposure	action	mr_keep	samplesize.outcome
rs10068599	T	C	T	C	0.0907544	-0.0082	NA	0.323062	FALSE	FALSE	FALSE	rhMZ9Q	0.0257	0.00367595	outcome	TRUE	reported	textfile	4.29e-08	0.0165656	exposure	TRUE	reported	rh3ejr	textfile	2	TRUE	NA
rs10177089	C	T	C	T	-0.107585	-0.0044	NA	0.401088	FALSE	FALSE	FALSE	rhMZ9Q	0.21	0.00350999	outcome	TRUE	reported	textfile	1.03e-11	0.0158161	exposure	TRUE	reported	rh3ejr	textfile	2	TRUE	NA
rs10769894	A	G	A	G	-0.11205	-0.0022	NA	0.426941	FALSE	FALSE	FALSE	rhMZ9Q	0.534	0.00353748	outcome	TRUE	reported	textfile	5.75e-12	0.0162728	exposure	TRUE	reported	rh3ejr	textfile	2	TRUE	NA
rs111652004	T	G	T	G	-0.187535	-0.0001	NA	0.105518	FALSE	FALSE	FALSE	rhMZ9Q	0.992	0.00997339	outcome	TRUE	reported	textfile	2.2e-11	0.0280234	exposure	TRUE	reported	rh3ejr	textfile	2	TRUE	NA
rs112716420	G	C	G	C	0.215918	-0.0037	NA	0.0779569	FALSE	TRUE	TRUE	rhMZ9Q	0.58	0.00668613	outcome	TRUE	reported	textfile	4.85e-14	0.0286519	exposure	TRUE	reported	rh3ejr	textfile	2	FALSE	NA
rs113851554	T	G	T	G	0.633928	0.0093	NA	0.0648478	FALSE	FALSE	FALSE	rhMZ9Q	0.22	0.00758238	outcome	TRUE	reported	textfile	4.5e-100	0.0298524	exposure	TRUE	reported	rh3ejr	textfile	2	TRUE	NA
rs11925493	G	A	G	A	-0.102033	0.0009	NA	0.345068	FALSE	FALSE	FALSE	rhMZ9Q	0.812	0.00378395	outcome	TRUE	reported	textfile	9.95e-10	0.0166987	exposure	TRUE	reported	rh3ejr	textfile	2	TRUE	NA
rs2116050	G	A	G	A	0.117783	0.0041	NA	0.455767	FALSE	FALSE	FALSE	rhMZ9Q	0.243	0.00351171	outcome	TRUE	reported	textfile	8.35e-14	0.0157787	exposure	TRUE	reported	rh3ejr	textfile	2	TRUE	NA
rs3112620	T	A	T	A	-0.199671	-0.001	NA	0.41853	FALSE	TRUE	TRUE	rhMZ9Q	0.771	0.00343563	outcome	TRUE	reported	textfile	2.63e-35	0.0161032	exposure	TRUE	reported	rh3ejr	textfile	2	FALSE	NA
rs3784709	T	C	T	C	-0.191161	-0.013	NA	0.324371	FALSE	FALSE	FALSE	rhMZ9Q	0.000418	0.00368434	outcome	TRUE	reported	textfile	7.9e-29	0.0171579	exposure	TRUE	reported	rh3ejr	textfile	2	TRUE	NA
rs6695805	A	C	A	C	0.136278	0.0003	NA	0.407267	FALSE	FALSE	FALSE	rhMZ9Q	0.929	0.00336689	outcome	TRUE	reported	textfile	8.81e-18	0.0158674	exposure	TRUE	reported	rh3ejr	textfile	2	TRUE	NA
rs72704318	T	G	T	G	0.142367	-0.0007	NA	0.181689	FALSE	FALSE	FALSE	rhMZ9Q	0.877	0.00452274	outcome	TRUE	reported	textfile	1.12e-12	0.0200098	exposure	TRUE	reported	rh3ejr	textfile	2	TRUE	NA
rs7620647	A	G	A	G	0.107957	0.0026	NA	0.240245	FALSE	FALSE	FALSE	rhMZ9Q	0.517	0.00401249	outcome	TRUE	reported	textfile	1.06e-09	0.0176976	exposure	TRUE	reported	rh3ejr	textfile	2	TRUE	NA
rs996064	T	A	T	A	0.187309	-0.0064	NA	0.0576141	FALSE	TRUE	TRUE	rhMZ9Q	0.412	0.00780127	outcome	TRUE	reported	textfile	2.8e-08	0.0337281	exposure	TRUE	reported	rh3ejr	textfile	2	FALSE	NA

## Sheet: RLS to ADHD harmonise_data
SNP	effect_allele.exposure	other_allele.exposure	effect_allele.outcome	other_allele.outcome	beta.exposure	beta.outcome	eaf.exposure	eaf.outcome	remove	palindromic	ambiguous	id.outcome	se.outcome	pval.outcome	outcome	mr_keep.outcome	pval_origin.outcome	data_source.outcome	pval.exposure	se.exposure	exposure	mr_keep.exposure	pval_origin.exposure	id.exposure	data_source.exposure	action	mr_keep	samplesize.outcome
rs10068599	T	C	T	C	0.0907544	-0.0182047	NA	0.326343	FALSE	FALSE	FALSE	z7g8yn	0.0098	0.06383	outcome	TRUE	reported	textfile	4.29e-08	0.0165656	exposure	TRUE	reported	VW5GCf	textfile	2	TRUE	NA
rs10177089	C	T	C	T	-0.107585	-0.0136958	NA	0.395187	FALSE	FALSE	FALSE	z7g8yn	0.0098	0.1635	outcome	TRUE	reported	textfile	1.03e-11	0.0158161	exposure	TRUE	reported	VW5GCf	textfile	2	TRUE	NA
rs10188680	T	A	T	A	0.0898407	-0.000299955	NA	0.405402	FALSE	TRUE	TRUE	z7g8yn	0.0095	0.9786	outcome	TRUE	reported	textfile	4.28e-08	0.0163976	exposure	TRUE	reported	VW5GCf	textfile	2	FALSE	NA
rs111652004	T	G	T	G	-0.187535	0.0316042	NA	0.098544	FALSE	FALSE	FALSE	z7g8yn	0.0155	0.04059	outcome	TRUE	reported	textfile	2.2e-11	0.0280234	exposure	TRUE	reported	VW5GCf	textfile	2	TRUE	NA
rs112716420	G	C	G	C	0.215918	0.00020002	NA	0.0607059	FALSE	TRUE	TRUE	z7g8yn	0.0189	0.9913	outcome	TRUE	reported	textfile	4.85e-14	0.0286519	exposure	TRUE	reported	VW5GCf	textfile	2	FALSE	NA
rs113851554	T	G	T	G	0.633928	0.0416035	NA	0.0531689	FALSE	FALSE	FALSE	z7g8yn	0.0216	0.05425	outcome	TRUE	reported	textfile	4.5e-100	0.0298524	exposure	TRUE	reported	VW5GCf	textfile	2	TRUE	NA
rs11925493	G	A	G	A	-0.102033	-0.00600195	NA	0.320241	FALSE	FALSE	FALSE	z7g8yn	0.0098	0.5372	outcome	TRUE	reported	textfile	9.95e-10	0.0166987	exposure	TRUE	reported	VW5GCf	textfile	2	TRUE	NA
rs2116050	G	A	G	A	0.117783	0.00509699	NA	0.459686	FALSE	FALSE	FALSE	z7g8yn	0.0094	0.59	outcome	TRUE	reported	textfile	8.35e-14	0.0157787	exposure	TRUE	reported	VW5GCf	textfile	2	TRUE	NA
rs3112620	T	A	T	A	-0.199671	-0.0102968	NA	0.384082	FALSE	TRUE	TRUE	z7g8yn	0.0109	0.3472	outcome	TRUE	reported	textfile	2.63e-35	0.0161032	exposure	TRUE	reported	VW5GCf	textfile	2	FALSE	NA
rs3784709	T	C	T	C	-0.191161	-0.0136958	NA	0.339912	FALSE	FALSE	FALSE	z7g8yn	0.01	0.1714	outcome	TRUE	reported	textfile	7.9e-29	0.0171579	exposure	TRUE	reported	VW5GCf	textfile	2	TRUE	NA
rs4714163	C	T	C	T	-0.266573	-0.00600195	NA	0.299029	FALSE	FALSE	FALSE	z7g8yn	0.01	0.5461	outcome	TRUE	reported	textfile	7.74e-52	0.0175972	exposure	TRUE	reported	VW5GCf	textfile	2	TRUE	NA
rs6695805	A	C	A	C	0.136278	0.0156011	NA	0.417456	FALSE	FALSE	FALSE	z7g8yn	0.0095	0.09971	outcome	TRUE	reported	textfile	8.81e-18	0.0158674	exposure	TRUE	reported	VW5GCf	textfile	2	TRUE	NA
rs72704318	T	G	T	G	0.142367	0.0175023	NA	0.170372	FALSE	FALSE	FALSE	z7g8yn	0.012	0.1454	outcome	TRUE	reported	textfile	1.12e-12	0.0200098	exposure	TRUE	reported	VW5GCf	textfile	2	TRUE	NA
rs7620647	A	G	A	G	0.107957	-0.0111971	NA	0.251912	FALSE	FALSE	FALSE	z7g8yn	0.0111	0.311	outcome	TRUE	reported	textfile	1.06e-09	0.0176976	exposure	TRUE	reported	VW5GCf	textfile	2	TRUE	NA
rs996064	T	A	T	A	0.187309	-0.00809713	NA	0.0538405	FALSE	TRUE	TRUE	z7g8yn	0.0217	0.7074	outcome	TRUE	reported	textfile	2.8e-08	0.0337281	exposure	TRUE	reported	VW5GCf	textfile	2	FALSE	NA

## Sheet: Iron to RLS harmonise_data
SNP	effect_allele.exposure	other_allele.exposure	effect_allele.outcome	other_allele.outcome	beta.exposure	beta.outcome	eaf.exposure	eaf.outcome	remove	palindromic	ambiguous	id.outcome	pval.outcome	se.outcome	outcome	mr_keep.outcome	pval_origin.outcome	data_source.outcome	pval.exposure	se.exposure	exposure	mr_keep.exposure	pval_origin.exposure	id.exposure	data_source.exposure	action	mr_keep	samplesize.outcome
rs10421599	A	G	A	G	-0.0295	0.0207825	0.225565	NA	FALSE	FALSE	FALSE	Xw67QL	0.269	0.0188014598513314	outcome	TRUE	reported	textfile	1.46e-09	0.00487706	exposure	TRUE	reported	sFcmDm	textfile	2	TRUE	NA
rs10822143	C	T	C	T	-0.0235	0.00995033	0.4915	NA	FALSE	FALSE	FALSE	Xw67QL	0.518	0.0153927092679768	outcome	TRUE	reported	textfile	4.62e-09	0.00401003	exposure	TRUE	reported	sFcmDm	textfile	2	TRUE	NA
rs114708114	T	C	T	C	0.1412	0	0.0327664	NA	FALSE	FALSE	FALSE	Xw67QL	1	NA	outcome	FALSE	reported	textfile	7.52e-32	0.0120225	exposure	TRUE	reported	sFcmDm	textfile	2	FALSE	NA
rs116009877	A	G	A	G	0.2599	-0.0140989	0.0764658	NA	FALSE	FALSE	FALSE	Xw67QL	0.665	0.0325594975191253	outcome	TRUE	reported	textfile	1e-200	0.00787512	exposure	TRUE	reported	sFcmDm	textfile	2	TRUE	NA
rs116169498	G	C	G	C	0.1592	0.0227395	0.0150124	NA	FALSE	TRUE	TRUE	Xw67QL	0.732	0.0663991956936743	outcome	TRUE	reported	textfile	6.24e-21	0.0169617	exposure	TRUE	reported	sFcmDm	textfile	2	FALSE	NA
rs117718169	T	C	T	C	-0.0718	-0.00601807	0.0480973	NA	FALSE	FALSE	FALSE	Xw67QL	0.885	0.0416090280190799	outcome	TRUE	reported	textfile	3.28e-11	0.010824	exposure	TRUE	reported	sFcmDm	textfile	2	TRUE	NA
rs117753190	G	C	G	C	0.0727	-0.0397809	0.0391343	NA	FALSE	TRUE	TRUE	Xw67QL	0.369	0.044282244598754	outcome	TRUE	reported	textfile	3.37e-10	0.0115751	exposure	TRUE	reported	sFcmDm	textfile	2	FALSE	NA
rs12206204	T	C	T	C	0.1732	-0.0273712	0.0168838	NA	FALSE	FALSE	FALSE	Xw67QL	0.679	0.0661414643097642	outcome	TRUE	reported	textfile	2.94e-22	0.0178509	exposure	TRUE	reported	sFcmDm	textfile	2	TRUE	NA
rs12633819	G	A	G	A	0.0258	-0.018164	0.339218	NA	FALSE	FALSE	FALSE	Xw67QL	0.267	0.0163639708078065	outcome	TRUE	reported	textfile	5.34e-10	0.00415541	exposure	TRUE	reported	sFcmDm	textfile	2	TRUE	NA
rs12718598	C	T	C	T	0.0266	-0.0161294	0.490513	NA	FALSE	FALSE	FALSE	Xw67QL	0.296	0.0154340812070049	outcome	TRUE	reported	textfile	3.69e-11	0.00402054	exposure	TRUE	reported	sFcmDm	textfile	2	TRUE	NA
rs12730935	A	G	A	G	0.0264	0.0158733	0.40141	NA	FALSE	FALSE	FALSE	Xw67QL	0.346	0.0168439598992585	outcome	TRUE	reported	textfile	8.09e-11	0.00406222	exposure	TRUE	reported	sFcmDm	textfile	2	TRUE	NA
rs12975762	G	A	G	A	-0.0289	0.00697561	0.290961	NA	FALSE	FALSE	FALSE	Xw67QL	0.682	0.0170246758492953	outcome	TRUE	reported	textfile	1.7e-11	0.00429439	exposure	TRUE	reported	sFcmDm	textfile	2	TRUE	NA
rs13007705	T	C	T	C	0.0289	0.00995033	0.44879	NA	FALSE	FALSE	FALSE	Xw67QL	0.508	0.0150317308665851	outcome	TRUE	reported	textfile	2.01e-12	0.00410874	exposure	TRUE	reported	sFcmDm	textfile	2	TRUE	NA
rs140393761	G	A	G	A	0.1057	-0.0460439	0.0183812	NA	FALSE	FALSE	FALSE	Xw67QL	0.45	0.0609518435491586	outcome	TRUE	reported	textfile	3.34e-13	0.0145194	exposure	TRUE	reported	sFcmDm	textfile	2	TRUE	NA
rs145496147	T	C	T	C	0.1634	-0.036664	0.0118964	NA	FALSE	FALSE	FALSE	Xw67QL	0.631	0.0763324416268268	outcome	TRUE	reported	textfile	2.25e-15	0.0206138	exposure	TRUE	reported	sFcmDm	textfile	2	TRUE	NA
rs1958078	A	C	A	C	-0.0321	0	0.161774	NA	FALSE	FALSE	FALSE	Xw67QL	1	NA	outcome	FALSE	reported	textfile	2.48e-08	0.00575819	exposure	TRUE	reported	sFcmDm	textfile	2	FALSE	NA
rs35945185	A	G	A	G	0.0308	-0.0161294	0.370744	NA	FALSE	FALSE	FALSE	Xw67QL	0.347	0.0171511765305641	outcome	TRUE	reported	textfile	1.54e-13	0.00417137	exposure	TRUE	reported	sFcmDm	textfile	2	TRUE	NA
rs4774514	T	C	T	C	-0.0491	0.0266419	0.0520717	NA	FALSE	FALSE	FALSE	Xw67QL	0.432	0.0339053425776892	outcome	TRUE	reported	textfile	2.87e-09	0.00826757	exposure	TRUE	reported	sFcmDm	textfile	2	TRUE	NA
rs4854760	G	A	G	A	0.053	0.00598207	0.335911	NA	FALSE	FALSE	FALSE	Xw67QL	0.726	0.0170696211966852	outcome	TRUE	reported	textfile	5.67e-33	0.00443097	exposure	TRUE	reported	sFcmDm	textfile	2	TRUE	NA
rs563027675	G	C	G	C	-0.0718	0.0168571	0.0213393	NA	FALSE	TRUE	TRUE	Xw67QL	0.749	0.0526853690109731	outcome	TRUE	reported	textfile	3.13e-08	0.0129743	exposure	TRUE	reported	sFcmDm	textfile	2	FALSE	NA
rs56912861	A	G	A	G	-0.0337	0.001998	0.339742	NA	FALSE	FALSE	FALSE	Xw67QL	0.921	0.0201464059823713	outcome	TRUE	reported	textfile	1.02e-15	0.00419968	exposure	TRUE	reported	sFcmDm	textfile	2	TRUE	NA
rs7385804	C	A	C	A	-0.0572	-0.00601807	0.372476	NA	FALSE	FALSE	FALSE	Xw67QL	0.7	0.0156183562780117	outcome	TRUE	reported	textfile	9.42e-43	0.00417353	exposure	TRUE	reported	sFcmDm	textfile	2	TRUE	NA
rs7837764	C	G	C	G	0.0223	0.00895974	0.382433	NA	FALSE	TRUE	TRUE	Xw67QL	0.541	0.0146568287703766	outcome	TRUE	reported	textfile	4.98e-08	0.00409023	exposure	TRUE	reported	sFcmDm	textfile	2	FALSE	NA
rs9265878	A	G	A	G	-0.0265	-0.036664	0.267707	NA	FALSE	FALSE	FALSE	Xw67QL	0.0474	0.0184918682899939	outcome	TRUE	reported	textfile	9.33e-09	0.00461473	exposure	TRUE	reported	sFcmDm	textfile	2	TRUE	NA
rs9295767	A	G	A	G	-0.0649	-0.0242927	0.0374218	NA	FALSE	FALSE	FALSE	Xw67QL	0.549	0.0405378665569289	outcome	TRUE	reported	textfile	4.9e-12	0.0093943	exposure	TRUE	reported	sFcmDm	textfile	2	TRUE	NA
rs9399136	C	T	C	T	0.0574	-0.0191828	0.254721	NA	FALSE	FALSE	FALSE	Xw67QL	0.273	0.0174996980484195	outcome	TRUE	reported	textfile	1.08e-36	0.00453656	exposure	TRUE	reported	sFcmDm	textfile	2	TRUE	NA
rs9610638	T	C	T	C	-0.1562	0.0237165	0.426097	NA	FALSE	FALSE	FALSE	Xw67QL	0.138	0.0159892431512026	outcome	TRUE	reported	textfile	1e-200	0.00421413	exposure	TRUE	reported	sFcmDm	textfile	2	TRUE	NA

[truncated: 8 more sheets: Iron to ADHD harmonise_data, IP to RLS harmonise_data, IP to ADHD harmonise_data, ADHD to tsat harmonise_data, ADHD to tibc harmonise_data, ADHD to RLS harmonise_data, ADHD to Iron harmonise_data, ADHD to IP harmonise_data]
